# Supplementary material for: Flavour by design: food-grade lactic acid bacteria improve the volatile aroma spectrum of oat milk, sunflower seed milk, pea milk, and faba milk towards improved flavour and sensory perception
Source: Microb Cell Fact. 2023 Jul 21;22:133. doi: 10.1186/s12934-023-02147-6 (PMC10362582; doi:10.1186/s12934-023-02147-6)
Supplement: Supplementary file 1 — Additional file 1: GC-MS volatile data of the unfermented and fermented plant milk. [file 12934_2023_2147_MOESM1_ESM.xlsx]

## Sheet: Average
							Oat milk															Sunflower seed milk															Pea milk
							0	1	2	3	4	5	6	7	8	9	10	11	12	13	14	0	1	2	3	4	5	6	7	8	9	10	11	12	13	14	0	1	2	3	4	5	6	7	8	9	10	11	12
Volatiles	Chemical structure	Number of carbon	Chemical group	Odor groups	Odor threshold (ppbv)	RI	Unfermented oat milk	S. thermophilus NCC 1988	S. thermophilus NCC 1326	S. thermophilus NCC 2019	S. thermophilus NCC 2059	L. fermentum NCC 660	L. rhamnosus NCC 2891	L. rhamnosus NCC 4007	Lactococcus lactic NCC 2180	Lactococcus lactic NCC 2242	L. plantarum NCC 2988	L. paracasei NCC 2511	L. johnsonii NCC 533	Leu NCC 2832	L. sakei NCC 1692	Unfermented sunflower seed milk	S. thermophilus NCC 1988	S. thermophilus NCC 1326	S. thermophilus NCC 2019	S. thermophilus NCC 2059	L. fermentum NCC 660	L. rhamnosus NCC 2891	L. rhamnosus NCC 4007	Lactococcus lactic NCC 2180	Lactococcus lactic NCC 2242	L. plantarum NCC 2988	L. paracasei NCC 2511	L. johnsonii NCC 533	Leu NCC 2832	L. sakei NCC 1692	Unfermented Pea milk	S. thermophilus NCC 1988	S. thermophilus NCC 1326	S. thermophilus NCC 2019	S. thermophilus NCC 2059	L. fermentum NCC 660	L. rhamnosus NCC 2891	L. rhamnosus NCC 4007	Lactococcus lactic NCC 2180	Lactococcus lactic NCC 2242	L. plantarum NCC 2988	L. paracasei NCC 2511	L. johnsonii NCC 533
3-Methyl-butanal	C5H10O	5	Aldehyde	1	11	648	1518058	0	0	0	0	0	0	0	0	0	0	0	0	0	2.44551e+06	2.76065e+06	0	0	0	0	0	0	0	0	0	0	3235918	0	0	2.34328e+06	0	0	0	0	0	0	0	0	0	0	0	0	0
2-Methyl-butanal	C5H10O	5	Aldehyde	1	11	654	695851	0	0	0	0	0	0	0	0	0	0	0	0	0	869171	1.74438e+06	0	0	0	0	0	0	317443	368327	0	0	2.6342e+06	0	0	1.60836e+06	0	0	0	0	0	0	0	0	0	0	0	0	0
Hexanal	C6H12O	6	Aldehyde	6	0.28	799	1.70034e+06	0	0	0	0	0	1288884	1.26031e+06	1.29929e+06	1.18315e+06	812230	766153	1003642	0	1.45895e+06	12919039	781238	1.45759e+06	1.41733e+06	1.3203e+06	651175	674744	620319	965916	1.01524e+06	765108	995199	720737	0	690331	1.91603e+07	7.63395e+06	7.60687e+06	5580303	1.98207e+06	279614	409605	308304	6.09781e+06	3.90266e+06	1.454e+06	243210	478464
2,4-Heptadienal	C7H10O	7	Aldehyde	3	8	1010	0	0	0	0	0	0	0	0	0	0	0	0	0	0	0	0	0	0	0	0	0	0	0	0	0	0	0	0	0	0	0	330752	444555	411601	0	0	0	0	442599	356974	331823	0	0
2-Heptenal	C7H12O	7	Aldehyde	6	19.4326	957	228657	211843	173095	200261	0	189774	0	0	310850	265283	244865	0	209884	0	360252	0	0	0	0	0	0	0	0	0	0	0	0	0	0	0	289796	215311	213982	203797	165607	56276	0	46801	751051	580740	424633	52906	68548
Heptanal	C7H14O	7	Aldehyde	6	0.18	904	243206	0	0	0	0	0	0	0	0	0	0	0	0	0	0	375087	0	0	0	0	0	0	0	0	0	0	0	0	0	0	433833	215311	215154	238718	110602	0	0	0	0	0	0	0	0
Benzaldehyde	C7H6O	7	Aldehyde	1	19.8403	959	509666	0	0	0	0	0	746180	663930	0	0	0	549384	505135	0	497441	798775	0	0	0	0	0	0	0	915056	0	0	0	803176	0	743911	824864	433977	916239	1.18258e+06	0	0	773222	740377	693827	465576	433349	870516	1.09897e+06
2-Octenal	C8H14O	8	Aldehyde	3	0.529945	1058	320268	227336	265966	302535	217061	140293	149063	113608	340523	292244	258521	124300	203220	126232	242945	0	0	0	0	0	0	0	0	0	0	0	0	0	0	0	113078	399887	470557	412172	260815	0	0	0	615929	260601	0	0	0
Phenylacetaldehyde	C8H8O	8	Aldehyde	2	4	1043	0	0	0	0	0	0	0	0	0	0	0	0	0	0	0	104627	0	0	0	0	0	0	0	0	0	0	0	0	0	91895	142734	86053	124937	103444	90108.5	93167.5	76267	74954.3	122520	90625	97449	113672	64402.3
4-Ethyl-benzaldehyde	C9H10O	9	Aldehyde	1	13	1161	115454	0	0	0	136609	0	0	102604	0	0	0	0	0	0	0	0	0	0	0	0	0	0	0	0	0	0	0	0	0	0	65155	49125	54480	63811	45921.3	26933	25926.3	16539	40656	38119	28078.5	61281.3	27645
2-Nonenal	C9H16O	9	Aldehyde	6	0.0158986	1158	217156	0	0	0	0	0	0	0	344452	311088	0	0	0	0	0	0	0	0	0	0	0	0	0	0	0	0	0	0	0	0	0	0	0	0	0	0	0	0	0	0	0	0	0
Nonanal	C9H18O	9	Aldehyde	1	0.34	1103	319002	0	0	0	0	109448	0	114178	176028	200172	139854	101387	216137	146853	293482	552194	0	160057	163038	178792	0	0	0	148915	163048	0	0	0	0	0	403626	347861	438300	354909	139962	165057	0	0	243722	262709	178579	72930	97795
2,4-Decadienal	C10H16O	10	Aldehyde	6	0.07	1312	112235	119477	109523	126204	108272	0	0	0	124179	149903	15661.3	0	0	0	17071.3	0	0	0	0	0	0	0	0	0	0	0	0	0	0	0	14176.4	129705	112405	123070	72588.7	0	0	0	160048	142490	62376.3	14848	0
Decanal	C10H20O	10	Aldehyde	3	0.1	1202	0	0	0	0	0	0	0	0	0	0	0	0	0	0	0	0	0	0	0	0	0	0	0	0	0	0	0	0	0	0	26091.8	31046.3	34605	32624	32619	15756	25399.7	14115.3	45388.3	46787	41923.3	23852.3	26147.5
[S,S]-2,3-Butanediol	C4H10O2	4	Alcohol	3	48.9153	780	0	0	0	0	0	0	0	0	0	0	0	0	0	6.14057e+06	0	0	0	0	0	0	0	0	0	0	0	0	0	0	3203058	0	0	0	0	0	0	0	0	0	0	0	0	0	0
3-Methyl-2-buten-1-ol	C5H10O	5	Alcohol	1	172.549	773	0	0	0	0	0	0	0	0	0	0	0	0	0	0	0	0	0	0	0	0	0	0	0	0	0	1335748	0	1350429	0	0	0	0	0	0	0	0	0	0	0	0	0	0	0
3-Methyl-1-butanol	C5H12O	5	Alcohol	1	67.7656	733	0	0	0	0	0	0	0	0	0	0	0	0	0	0	0	0	0	0	0	0	0	0	0	0	0	4272114	0	4156434	0	0	0	0	0	0	0	0	0	0	0	0	0	0	0
2-Methyl-1-butanol	C5H12O	5	Alcohol	1	67.7656	734	0	0	0	0	0	663822	610608	628410	0	0	980720	603014	575966	0	1.33856e+06	1.03041e+06	1853044	2.67534e+06	2805828	2746921	3.07629e+06	0	0	0	0	2736699	2.06579e+06	0	0	1.18283e+06	0	0	0	0	0	0	0	0	0	0	0	0	0
1-Pentanol	C5H12O	5	Alcohol	1	42.9927	765	2.50319e+06	2.50566e+06	2544182	2.71852e+06	2.99047e+06	2696099	2.25824e+06	2.50354e+06	2.95551e+06	2.58541e+06	2.47854e+06	2.60664e+06	2.61805e+06	1581336	2.23581e+06	1.51666e+06	1.89591e+06	2.6958e+06	2.45088e+06	2982276	1583076	1.66184e+06	1.5279e+06	1.46989e+06	1.57984e+06	2.13872e+06	2.44743e+06	1.51603e+06	1486675	1575280	2.22967e+06	3.18661e+06	3.1762e+06	2.93873e+06	3.17334e+06	3.22126e+06	3122367	2.74073e+06	2.85632e+06	2.79851e+06	3555006	2468548	2.45634e+06
1-Hexanol	C6H14O	6	Alcohol	1	6	869	22377330	23816974	23691494	2.56329e+07	2.47243e+07	2.69109e+07	22246314	2.0842e+07	2.37855e+07	21943902	2.0579e+07	17964890	2.00532e+07	1.55939e+07	2.02319e+07	5.69859e+06	1.28671e+07	1.42118e+07	1.47119e+07	14376342	1.04845e+07	5.6124e+06	5758523	1.02462e+07	9544725	12410625	1.01226e+07	1.07174e+07	1.06555e+07	11359366	1.20951e+06	1.39155e+07	13941192	13792403	1.34187e+07	14978070	3.38117e+06	5.60158e+06	9.68461e+06	7923664	1.35251e+07	5.05714e+06	7674354
2-Heptanol	C7H16O	7	Alcohol	1	41	900	0	0	0	0	0	332698	0	0	0	0	0	0	0	210467	0	0	0	0	0	0	0	0	0	0	0	0	0	0	0	0	0	0	0	0	0	213777	0	0	0	0	0	0	0
1-Heptanol	C7H16O	7	Alcohol	6	3	970	1.01882e+06	1067715	953102	1.11848e+06	1.04967e+06	1.58434e+06	1.11921e+06	901978	938265	835777	954336	729210	991693	1.04196e+06	869471	385072	716807	567297	660501	642514	616114	338872	334775	652302	549782	679177	519679	604731	636968	648435	168266	566196	551613	557491	534370	663593	172455	323147	409215	386071	514305	277615	327059
Benzyl alcohol	C7H8O	7	Alcohol	2	10000	1033	0	0	0	0	0	0	0	0	0	0	0	0	0	0	0	0	0	0	0	0	0	0	0	0	0	3.25866e+06	0	3605474	0	0	0	161851	230484	163627	155922	141875	0	0	0	0	217926	148660	182229
2-Methyl-3-hexanol	C7H16O	7	Alcohol	9		859	0	0	0	0	0	0	0	336540	0	0	354418	339706	0	0	384104	0	0	0	0	0	0	0	0	0	0	0	0	0	0	0	0	0	0	0	0	0	0	0	0	0	0	0	0
Phenylethyl alcohol	C8H10O	8	Alcohol	2	173	1112	0	0	0	0	0	0	0	0	0	0	0	0	0	0	0	0	0	0	0	0	0	0	0	0	0	1068875	0	1311265	0	0	0	0	0	0	0	0	0	0	0	0	0	0	0
1-Octen-3-ol	C8H16O	8	Alcohol	7	0.521636	979	837580	754130	482249	623751	549233	543099	630428	445936	455298	391212	421620	352257	473005	456954	452859	241291	235042	220730	252150	347274	0	253951	231061	277283	259940	366514	253543	323735	222712	210253	400054	810408	985604	861308	819537	745541	601047	669451	919092	907463	782579	778808	453765
2-Octen-1-ol	C8H16O	8	Alcohol	2	40	1067	0	0	0	0	0	176998	80547	100590	0	0	0	0	0	0	0	0	0	0	0	0	0	0	0	0	0	0	0	101392	0	0	0	147803	142588	119631	130061	190585	0	0	0	0	118812	0	80198.7
3-Octanol	C8H18O	8	Alcohol	7	27	996	0	0	0	0	0	0	0	0	0	0	0	0	0	0	0	0	0	0	0	0	0	0	0	0	0	0	0	0	0	0	0	0	0	0	0	0	0	0	0	0	0	0	0
2-Ethyl-1-hexanol	C8H18O	8	Alcohol	1	130	1028	0	0	0	0	0	0	0	0	0	0	0	0	0	0	0	0	0	0	0	0	0	0	0	0	0	0	0	0	0	0	236649	285140	276032	294297	283488	262118	205079	228554	200257	182313	223847	107218	143723
1-Octanol	C8H18O	8	Alcohol	3	2.7	1070	712791	678686	573348	698779	652406	834121	806337	658228	614072	563213	596952	515231	626875	611066	556293	339938	534813	495946	564236	534397	489871	328460	305293	530022	466852	517389	469244	530882	386265	487257	197913	407769	410334	417421	395932	431131	166530	274832	396238	400553	427502	311005	348598
1-Nonanol	C9H20O	9	Alcohol	1	0.9	1171	386085	397012	254174	424560	361187	397255	379361	274184	320372	0	279098	71419	294034	292423	242036	0	0	0	0	0	0	194203	188900	215721	223781	0	0	0	0	0	44429	0	276359	0	0	0	199424	211391	251248	207946	0	231903	284434
Eugenol	C10H12O2	10	Alcohol	2	6	1368	0	0	0	0	0	0	0	0	0	0	0	0	0	0	0	0	0	0	0	0	0	0	0	0	0	0	0	0	0	0	0	0	0	0	0	0	0	0	0	0	0	0	0
Cherry propanol	C10H14O	10	Alcohol	1		1183	0	0	0	0	0	0	0	0	0	0	0	0	0	0	0	72087.6	102177	69640	106543	139487	75307.5	74034	73946	59129	72093	140457	74608.3	128081	91997.3	76299.3	0	0	0	0	0	0	0	0	0	0	0	0	0
laevo-Pinocarveol	C10H16O	10	Alcohol	5		1138	0	0	0	0	0	0	0	0	0	0	0	0	0	0	0	475846	470109	429029	482035	481680	455891	592583	503204	460837	567934	6.2076e+06	602601	7.18186e+06	556577	388789	0	0	0	0	0	0	0	0	0	0	0	0	0
cis-Verbenol	C10H16O	10	Alcohol	5		1166	0	0	0	0	0	0	0	0	0	0	0	0	0	0	0	98079	100606	281464	293449	238605	104987	108634	104298	103136	122911	778845	107198	1334553	120327	92047.5	0	0	0	0	0	0	0	0	0	0	0	0	0
(-)-Myrtenol	C10H16O	10	Alcohol	5	7	1195	0	0	0	0	0	0	0	0	0	0	0	0	0	0	0	415578	476490	455898	507127	475782	385637	549606	467036	419748	479287	19711253	565430	2.12195e+07	455682	443390	0	0	0	0	0	0	0	0	0	0	0	0	0
Myrtenol	C10H16O	10	Alcohol	5	7	1203	0	0	0	0	0	0	0	0	0	0	0	0	0	0	0	106082	77797.3	188656	134305	71881.7	53887.7	112784	69088.5	79127.3	86275.3	900842	91436.5	861661	82849	77669	0	0	0	0	0	0	0	0	0	0	0	0	0
Linalool	C10H18O	10	Alcohol	2	4	1100	0	0	0	0	0	0	0	0	0	0	0	0	0	0	0	0	0	0	0	0	0	0	0	0	0	0	0	0	0	0	0	0	0	0	0	0	0	0	0	0	0	0	0
Terpinen-4-ol	C10H18O	10	Alcohol	5	150.306	1176	0	0	0	0	0	0	0	0	0	0	0	0	0	0	0	99920.5	167732	219590	232216	146390	128828	95426	134643	89345	120804	328557	147261	345852	167610	132774	0	0	0	0	0	0	0	0	0	0	0	0	0
3-Ethyl-4-nonanol	C11H24O	11	Alcohol	9		1094	153319	0	0	0	0	0	0	0	254604	216025	0	0	216200	0	0	0	0	0	0	0	0	0	0	182698	243528	0	0	300834	0	0	0	263794	393285	288094	268256	0	0	0	895472	878935	213015	0	508269
Methyl vinyl ketone	C4H6O	4	Ketone	8		733.618	0	0	0	0	0	0	0	0	0	0	0	0	0	0	0	0	0	0	0	0	0	0	0	0	0	0	0	0	0	0	0	0	0	0	0	0	0	0	0	0	0	0	0
2,3-Butanedione	C4H6O2	4	Ketone	3	0.3	439.68	2.52688e+06	6.00747e+06	6.26643e+06	7.53098e+06	3.38172e+06	0	0	0	0	3321313	0	5649738	0	0	0	0	0	0	0	0	0	0	0	0	0	4.27448e+06	0	2.63707e+06	0	2539673	0	1.76476e+06	4498846	2745535	0	0	0	0	0	0	0	0	0
3-Hydroxy-2-butanone	C4H8O2	4	Ketone	3	1.6	706.094	1048313	4.78525e+06	6820893	8530020	5.03959e+06	0	6.81348e+06	6676616	5738597	4.03733e+06	6082658	5116615	6.12907e+06	1814996	3.24706e+06	0	4.70277e+06	5.61271e+06	8.43193e+06	2.93345e+06	0	0	0	0	0	2.64054e+06	0	3.22782e+06	8.14762e+06	0	0	0	0	0	0	0	0	0	0	0	0	0	0
2,3-Pentanedione	C5H8O2	5	Ketone	3	11.5837	693.956	0	0	0	0	0	0	0	0	0	0	0	0	0	0	0	0	0	0	0	0	0	0	0	0	0	0	0	0	0	0	0	3.31589e+06	3.28487e+06	2252431	0	0	0	0	0	0	0	0	0
2-Hexanone	C6H12O	6	Ketone	1	24	799.918	0	617351	830357	718992	0	1.08358e+06	0	0	0	0	0	0	0	0	0	0	469328	0	0	0	0	0	0	0	0	0	0	0	0	0	0	0	0	0	0	0	0	0	0	0	0	0	0
2,3-Heptanedione	C7H12O2	7	Ketone	3		835.959	0	0	561658	425961	0	0	0	0	0	0	0	0	0	0	0	0	0	0	0	0	0	0	0	0	0	0	0	0	0	0	0	0	0	0	0	0	0	0	0	0	0	0	0
3,6-Heptanedione	C7H12O2	7	Ketone	3		1062.42	0	0	0	0	0	0	0	0	0	0	0	0	0	0	0	0	0	0	0	0	0	0	0	0	0	0	0	77981	0	0	0	0	0	0	0	0	0	0	0	0	0	0	0
2-Heptanone	C7H14O	7	Ketone	1	0.759284	890.853	755128	747910	800133	855514	857168	0	914179	884849	669319	874353	674939	703299	738948	611811	675514	972171	1.12863e+06	1.32054e+06	1.38755e+06	1.36101e+06	0	892011	859513	849634	732480	1032219	1.13357e+06	874761	781368	795025	723368	1192686	986565	1.0228e+06	1.03186e+06	0	1.29823e+06	971299	1.07186e+06	1.54588e+06	911886	829546	915403
1-(2-Furanyl)-1-propanone	C7H8O2	7	Ketone	1		1030.78	170178	0	0	0	0	0	139141	87067.5	0	0	0	93519	0	0	168613	0	0	0	0	0	0	0	0	0	0	0	250466	0	0	0	142740	0	77755.5	106930	0	0	193290	232674	164657	138652	156138	209686	0
3,5-Octadien-2-one	C8H12O	8	Ketone	1	5.08645	1091.52	310684	277685	338887	346324	336382	319681	398559	326512	298161	281609	294563	286326	251298	130612	272617	0	0	0	0	0	0	0	0	0	0	0	0	0	0	0	149545	273378	231523	231421	207299	157815	173383	217670	191181	205159	242402	175291	111860
6-Methyl-5-hepten-2-one	C8H14O	8	Ketone	1	1	987.117	301488	0	0	0	0	0	0	0	0	0	0	0	314938	0	0	0	0	0	0	0	0	0	0	0	0	0	0	0	0	0	0	0	0	0	0	0	0	0	0	0	0	0	498711
5-Methyl-3-hepten-2-one	C8H14O	8	Ketone	9		1038.75	0	0	0	0	0	0	0	0	0	0	0	0	0	0	0	0	0	0	0	0	0	0	0	0	0	0	0	0	0	0	60724.7	91041.7	106663	118784	92405.3	71551	92812.3	60234.3	86818.7	86720.7	101370	57045.7	0
3-Octanone	C8H16O	8	Ketone	7	21	986.976	0	0	0	0	0	0	0	0	0	0	0	0	0	0	0	0	0	0	0	0	0	0	0	0	0	0	0	0	0	0	0	0	0	0	0	0	0	0	0	0	0	0	0
Isoacetovanillone	C9H10O3	9	Ketone	9		1157.69	0	0	0	0	0	0	0	0	0	0	0	0	0	0	0	0	0	0	0	0	0	0	0	0	0	0	0	0	0	0	187006	266029	280614	298390	254144	208457	193806	179239	301246	303048	236888	185097	231146
2-Nonanone	C9H18O	9	Ketone	1	5	1091.08	0	0	0	0	0	0	0	0	0	0	0	0	0	0	0	81672	419465	306293	379156	380028	0	99502	82120.5	109346	58549	305345	92780.7	0	113263	55709	0	0	0	0	0	0	0	0	0	0	0	0	0
5,6-Dehydrocamphor	C10H14O	10	Ketone	9		1094.95	0	0	0	0	0	0	0	0	0	0	0	0	0	0	0	135405	180286	169955	184003	189461	200056	165422	162288	0	0	428701	161411	446183	446183	120207	0	0	0	0	0	0	0	0	0	0	0	0	0
Pinocarvone	C10H14O	10	Ketone	5		1162.27	0	0	0	0	0	0	0	0	0	0	0	0	0	0	0	204827	229654	261651	292798	251088	214695	222596	172887	181784	179312	413466	238274	345110	176580	188636	0	0	0	0	0	0	0	0	0	0	0	0	0
D-Verbenone	C10H14O	10	Ketone	5		1208.2	0	0	0	0	0	0	0	0	0	0	0	0	0	0	0	177337	179008	182678	222241	213210	153235	192080	160990	131890	160183	749477	191249	106720	211372	143608	0	0	0	0	0	0	0	0	0	0	0	0	0
Acetic acid	C2H4O2	2	Acid	4	6	400.722	0	1.21657e+06	2.64913e+06	2.19216e+06	1.27271e+06	7736596	9.93215e+06	9.30869e+06	1.04082e+07	1.5694e+07	7064749	1.52422e+07	8797837	7.39654e+06	9.56046e+06	0	1.08496e+07	8.04192e+06	8.81713e+06	6.18615e+06	0	3135340	859909	0	0	0	0	0	0	0	0	0	0	0	0	2702453	2230825	1.96996e+06	0	0	1572609	2414164	1.87929e+06
3-Methyl-butanoic acid	C5H10O2	5	Acid	4	0.078	842.926	0	0	0	0	0	0	697657	753848	0	0	554482	647983	795165	889217	339010	0	0	0	0	0	0	0	0	0	0	0	0	0	0	0	0	1087669	1193916	1.17496e+06	627495	636260	0	0	0	0	1732126	666771	1503096
2-Methyl-butanoic acid	C5H10O2	5	Acid	4	0.037	853.244	0	0	0	0	0	0	0	0	0	0	0	0	0	0	0	0	685612	0	0	0	0	0	0	0	0	590986	0	711405	137310	0	0	339908	506042	427856	173678	284327	0	0	0	0	568896	0	815390
Pentanoic acid	C5H10O2	5	Acid	4	8.9	881.541	0	22155	44463	0	0	71178	96196	0	21673	69913	0	52702.5	115092	0	0	0	0	0	0	0	0	0	0	0	0	0	0	0	0	0	0	0	0	0	0	0	0	0	0	0	0	0	0
Hexanoic acid	C6H12O2	6	Acid	4	0.6	982.408	605870	750832	969506	984137	929879	1.37655e+06	2.3662e+06	2.25271e+06	1.37531e+06	1.40019e+06	1.35328e+06	1619278	1764806	1601332	1.09521e+06	0	623574	981863	806043	320187	243432	0	0	0	0	890588	0	762142	471931	534540	0	412744	623458	655008	338905	359426	344431	0	0	0	851845	0	1.12502e+06
Octanoic Acid	C8H16O2	8	Acid	4	26.6494	1166.7	114650	90885.5	56562	61415.7	57925	48764.3	70620	72494.5	57906	69156	49745.3	42880.7	48162	48997	35374	0	128298	0	143674	0	0	0	0	0	0	0	0	0	220730	0	0	39815.7	44147.3	66201.3	37739	47673	18627	0	0	0	39726.7	13625	43467
Nonanoic acid	C9H18O2	9	Acid	3	1.9	1269.44	384570	1.23164e+06	860284	1.23809e+06	643740	248107	385750	774536	685994	1522898	216269	52553.3	55797	140581	71249.7	130782	910575	663699	526142	416031	914646	329911	252542	118756	298719	964132	162223	1.09683e+06	615176	751832	117292	249362	162430	374045	268511	162880	128238	301807	186614	166241	296778	114599	412232
Ethyl Acetate	C4H8O2	4	Easter	1	870	915.961	114475	0	67674.5	0	0	0	0	103769	74177	0	96319	78828.5	0	0	0	0	0	0	0	0	0	0	0	0	0	0	0	0	0	0	0	0	0	0	0	0	0	0	0	0	0	0	0
Ethyl lactate	C5H10O3	5	Easter	1	50000	791.142	0	0	0	0	0	1225264	0	0	0	0	0	0	0	0	0	0	0	0	0	0	0	0	0	0	0	0	0	0	0	0	0	0	0	0	0	0	0	0	0	0	0	0	0
Ethyl 2-methylbutyrate	C7H14O2	7	Easter	1	0.01	850.165	439608	766614	573834	805225	856139	314024	570627	646750	621656	622519	528328	475280	656126	0	631933	0	0	0	0	0	0	0	0	0	0	0	0	0	0	0	0	0	0	0	0	0	0	0	0	0	0	0	0
Hexyl acetate	C8H16O2	8	Easter	1	1.8	1013.6	699040	607748	579389	663114	582300	767054	868773	686045	639144	570162	586138	537348	608547	432280	610673	0	0	0	0	0	0	0	0	0	0	0	0	0	0	0	0	0	0	0	0	0	0	0	0	0	0	0	0
Verbenyl acetate	C12H18O2	12	Easter	9		1143.92	0	0	0	0	0	0	0	0	0	0	0	0	0	0	0	329099	501643	608307	630560	481331	335536	370502	338296	250396	348385	1.11121e+06	411200	1.20131e+06	384837	389299	0	0	0	0	0	0	0	0	0	0	0	0	0
Bornyl acetate	C12H20O2	12	Easter	5	75	1200.5	0	0	0	0	0	0	0	0	0	0	0	0	0	0	0	0	0	0	0	0	0	0	0	0	0	6.28288e+06	0	6.4761e+06	0	0	0	0	0	0	0	0	0	0	0	0	0	0	0
Epoxy-.alpha.-terpenyl acetate	C12H20O3	12	Easter	9		1130.2	0	0	0	0	0	0	0	0	0	0	0	0	0	0	0	277441	398670	387622	460244	351155	202378	283270	270341	290411	272552	1.89234e+06	312807	2.08711e+06	266279	307188	0	0	0	0	0	0	0	0	0	0	0	0	0
2-Ethyl-furan	C6H8O	6	Furan	8	1.26568e+06	699.058	0	0	0	0	0	0	0	0	0	0	0	0	0	0	0	0	0	0	0	0	0	0	0	0	0	0	0	0	0	0	0	0	0	0	0	0	558343	0	0	0	0	0	0
2-Ethyl-5-methylfuran	C6H6O2	6	Furan	9		773.188	0	0	0	0	0	0	0	0	0	0	0	0	0	0	0	0	312704	435698	0	0	0	256379	0	0	242214	0	436899	0	0	244114	0	0	0	0	0	0	0	0	0	0	0	0	0
2-Acetyl-5-methylfuran	C7H8O	7	Furan	5		855.499	0	0	0	0	0	0	0	0	0	0	0	0	0	0	0	246459	466822	965410	617880	370991	167532	253692	241554	151718	143752	437284	287066	337271	189833	350598	0	0	0	0	0	0	0	0	0	0	0	0	0
2-n-Butyl furan	C8H12O	8	Furan	8	103724	891.504	0	0	0	0	0	312701	0	0	0	0	0	0	0	235443	0	0	0	0	0	0	0	0	0	0	0	0	0	0	0	0	0	0	0	0	0	0	0	0	0	0	0	0	0
2-(1-Pentenyl)-furan	C9H12O	9	Furan	5		1000.74	0	0	0	0	0	0	0	0	0	0	0	0	0	0	0	0	0	0	0	0	0	0	0	0	0	0	0	0	0	0	0	0	0	0	0	0	0	0	0	0	0	0	0
2-Pentyl-furan	C9H14O	9	Furan	6	3.40518	991.281	6185690	5.14426e+06	4838770	5656924	5.3581e+06	6503155	6831481	6318744	5.0474e+06	5270279	5116629	4.70273e+06	5.03674e+06	4223189	4846530	4912111	4.89363e+06	5.88495e+06	5947753	6336643	5.11407e+06	5.48171e+06	5.46407e+06	5.08175e+06	4.96674e+06	4.51369e+06	6.0103e+06	4.72506e+06	4.66569e+06	4412628	6488581	6.49684e+06	6.85881e+06	6.36125e+06	6.81436e+06	6.67247e+06	6900091	6.27575e+06	7300658	6624304	5.98875e+06	6170959	6.22799e+06
2-n-Heptylfuran	C11H18O	11	Furan	6		1190.14	65620.7	33478.7	31699.3	52126.3	37808.3	41866.7	86089	41043.3	51079.7	40254.7	56467.3	43792	77460	46450	32752.3	0	0	0	0	0	0	0	0	0	0	0	0	0	0	0	0	0	0	0	0	0	0	0	0	0	0	0	0
Undecane	C11H24	11	Alkane	9	620	1098.14	0	0	0	0	0	0	0	0	0	0	0	0	0	0	0	316230	329764	379202	356320	350780	377753	408041	391450	430998	404021	412236	424238	512165	462361	329628	0	0	0	0	0	0	0	0	0	0	0	0	0
Dodecane	C12H26	12	Alkane	9	110	1196.26	136772	107896	131446	148054	123645	112543	165253	138898	166917	172457	89504.3	127510	110147	93255	101654	290223	303211	250118	308147	296284	319597	319803	326311	332543	290972	194313	327865	205302	297610	265715	0	0	0	0	0	0	0	0	0	0	0	0	0
Tridecane	C13H28	13	Alkane	9		1294.71	84696.8	102464	93647.7	115319	117389	103619	114232	97977.3	109570	97102	85323.7	77104.3	82234.7	85042.7	79176.7	100561	101712	65200.3	82263.7	88335.7	103746	95571.3	78699.5	101698	107725	161490	117593	104297	110340	80077	0	0	0	0	0	0	0	0	0	0	0	0	0
a-Pinene	C10H16	10	Alkene	5	18	932.578	810151	722864	735896	807440	803435	1.13456e+06	939039	995191	667379	621058	421185	343081	404945	800563	449383	1.02062e+07	6552070	1.14367e+07	11393705	1.31593e+07	9.3997e+06	1.02249e+07	1.01994e+07	7.09449e+06	6.88585e+06	3785944	1.36507e+07	4322330	7.36393e+06	4.80612e+06	0	0	0	0	0	0	0	0	0	0	0	0	0
Camphene	C10H16	10	Alkene	5	130	950.193	0	0	0	0	0	0	0	0	0	0	0	0	0	0	0	675868	493102	751716	680436	792310	578040	621340	607939	473272	468278	324003	772289	451026	535913	433341	0	0	0	0	0	0	0	0	0	0	0	0	0
β-Terpinene	C10H16	10	Alkene	5	130	975.404	0	0	0	0	0	0	0	0	0	0	0	0	0	0	0	2.96285e+06	2.10984e+06	3574386	3285163	3.79058e+06	2.60209e+06	2.87284e+06	2.87041e+06	2091085	2.10454e+06	1.29824e+06	4217064	1395570	2.12827e+06	1.59918e+06	0	0	0	0	0	0	0	0	0	0	0	0	0
3-Carene	C10H16	10	Alkene	1	140	1009.16	909329	914042	886881	995341	949844	1.00479e+06	1.1349e+06	985936	869041	827942	613874	517535	605244	465517	653072	800902	673290	795323	810238	1.02418e+06	825428	898628	918738	679740	680716	557137	926829	550930	707492	560506	0	0	0	0	0	0	0	0	0	0	0	0	0
p-Cymene	C10H12	10	Alkene	1	57	1023.71	142645	156794	152534	155887	143335	187021	188598	138704	176659	127039	111534	109266	108390	153223	97652.3	560298	654488	758108	740709	643334	575625	590152	576725	516322	540892	1.14658e+06	573689	1.19256e+06	631038	606241	0	0	0	0	0	0	0	0	0	0	0	0	0
D-Limonene	C10H16	10	Alkene	1	38	1027.94	189234	222687	180678	207516	220261	228894	210608	192886	224534	241657	117434	87783.5	233278	102988	178696	364918	268406	270027	340927	374608	289855	340830	455151	395695	375535	251527	468321	291429	280508	286975	0	0	0	0	0	0	0	0	0	0	0	0	0
γ-Terpinene	C10H16	10	Alkene	5	50185.2	1058.06	0	0	0	0	0	0	0	0	0	0	0	0	0	0	0	216570	207397	194921	225146	211676	210908	223611	199050	183334	211806	342436	221834	295192	204653	197503	0	0	0	0	0	0	0	0	0	0	0	0	0
α-Thujene	C10H16	10	Alkene	5		1120.67	0	0	0	0	0	0	0	0	0	0	0	0	0	0	0	0	0	0	0	0	0	0	0	0	0	130188	0	112288	0	0	0	0	0	0	0	0	0	0	0	0	0	0	0
Alloocimene	C10H16	10	Alkene	2	17786.7	1128.04	0	65760.5	60716.5	60254	46605.3	0	0	0	0	0	0	0	0	0	0	0	0	0	0	0	0	0	0	0	0	0	0	0	0	0	0	0	0	0	0	0	0	0	0	0	0	0	0
β-Thujene	C12H18O2	12	Alkene	5		953.256	0	0	0	0	0	0	0	0	0	0	0	0	0	0	0	465651	580938	745122	773069	633117	499152	469266	461167	393768	447142	960976	513354	1.04029e+06	565337	445539	0	0	0	0	0	0	0	0	0	0	0	0	0
2,4-Dimethyl-1-decene	C12H24	12	Alkene	9		1082.61	0	0	0	0	0	0	0	0	0	0	0	0	0	0	0	0	0	0	0	0	0	0	0	0	0	0	0	0	0	0	0	0	0	0	0	0	0	0	0	0	0	0	0
β-Gurjunene	C15H24	15	Alkene	9		1434.31	0	0	0	0	0	0	0	0	0	0	0	0	0	0	0	94667.3	102908	82266	103175	95414.7	114760	103594	96416.7	107332	107196	97044	97484	110749	99134	98635.7	0	0	0	0	0	0	0	0	0	0	0	0	0
Dimethyl ether	C2H6O	2	Other	1	500000	478	2.82643e+06	0	1688516	0	1975165	6.91081e+06	0	1267001	1249999	0	0	0	0	2.96982e+07	5526092	0	0	0	0	0	20743941	1.01477e+06	680416	0	533458	0	676149	0	2.17091e+07	0	0	0	0	0	349368	4.34239e+06	0	1160221	0	0	0	0	0
4-Ethenyl-1,2-dimethyl-benzene	C10H12	10	Other	9		1088.41	0	0	0	0	0	0	0	0	0	0	0	0	0	0	0	342298	341678	318833	370127	413404	325229	428586	375878	329283	340735	435198	387588	466784	420032	362171	0	0	0	0	0	0	0	0	0	0	0	0	0
4-Methyl-2-propylphenol	C10H14O	10	Other	9		1314.47	0	0	0	0	0	0	27539	19364.7	0	0	0	0	0	0	0	0	0	0	0	0	0	0	0	0	0	0	0	0	0	0	0	0	0	0	0	0	0	0	0	0	0	0	0
α-Limonene diepoxide	C10H16O2	10	Other	1		1030.94	0	0	0	0	0	0	0	0	0	0	0	0	0	0	0	293672	258385	222227	214191	208395	156929	347366	384747	177509	233486	0	434162	0	359158	311154	0	0	0	0	0	0	0	0	0	0	0	0	0
Unknown1						735	0	0	0	0	0	0	0	0	0	0	0	0	0	0	0	0	0	0	0	0	0	0	0	0	0	0	0	0	0	0	0	0	0	0	0	0	172598	237123	0	0	0	58731	233445
Unknown2						1079	0	0	0	0	0	0	0	0	0	0	0	0	0	0	0	0	0	0	0	0	0	0	0	0	0	0	0	0	0	0	0	0	0	0	0	0	0	0	0	0	0	0	0
Unknown3						1039	0	0	0	0	0	0	0	0	0	0	0	0	0	0	0	157831	184653	198174	204653	195723	123537	173708	165406	161399	168589	399539	177769	390419	162449	169790	0	0	0	0	0	0	0	0	0	0	0	0	0
Unknown4						1341	0	0	0	0	0	0	0	0	0	0	0	0	0	0	0	0	0	0	0	0	0	0	0	0	0	0	0	0	0	0	38261.5	69911	138957	93610.7	94518	67847	90543.3	56952.3	83083	88748.5	91830.7	63611	70198.3
Unknown5						1332.11	68578.3	85163	82876	90580.3	81606.3	36078	32438.3	32392	75514.3	79438	0	2394	8682	0	26427	38479	0	48776	52260.3	50110.7	0	0	0	0	0	0	32510	0	0	0	0	0	0	0	0	0	0	0	0	0	0	0	0
Unknown6						1028.36	0	0	0	0	0	0	0	0	0	0	0	0	0	0	0	0	0	0	0	0	0	0	0	0	0	0	0	0	0	0	0	0	0	0	0	0	0	0	0	0	0	0	0
Unknown7						989.15	0	0	0	0	0	0	0	0	0	0	0	0	0	0	0	331085	262173	303720	339897	427895	360143	360520	375879	307325	270742	0	436578	0	302106	226408	0	0	0	0	0	0	0	0	0	0	0	0	0
Unknown8						1085.43	0	0	0	0	0	0	0	0	0	0	0	0	0	0	0	114388	129733	129229	135168	131248	133480	125294	140284	118174	115518	144793	180617	155433	163398	106612	0	0	0	0	0	0	0	0	0	0	0	0	0
[truncated: 17 more columns]

## Sheet: STD
									Oat milk															Sunflower seed milk															Pea milk
									0	1	2	3	4	5	6	7	8	9	10	11	12	13	14	0	1	2	3	4	5	6	7	8	9	10	11	12	13	14	0	1	2	3	4	5	6	7	8	9	10
	Volatiles	Chemical structure	Number of carbon	Chemical group	Odor groups	Odor threshold (ppbv)	RT (min)		Unfermented oat milk	S. thermophilus NCC 1988	S. thermophilus NCC 1326	S. thermophilus NCC 2019	S. thermophilus NCC 2059	L. fermentum NCC 660	L. rhamnosus NCC 2891	L. rhamnosus NCC 4007	Lactococcus lactic NCC 2180	Lactococcus lactic NCC 2242	L. plantarum NCC 2988	L. paracasei NCC 2511	L. johnsonii NCC 533	Leu NCC 2832	L. sakei NCC 1692	Unfermented sunflower seed milk	S. thermophilus NCC 1988	S. thermophilus NCC 1326	S. thermophilus NCC 2019	S. thermophilus NCC 2059	L. fermentum NCC 660	L. rhamnosus NCC 2891	L. rhamnosus NCC 4007	Lactococcus lactic NCC 2180	Lactococcus lactic NCC 2242	L. plantarum NCC 2988	L. paracasei NCC 2511	L. johnsonii NCC 533	Leu NCC 2832	L. sakei NCC 1692	Unfermented Pea milk	S. thermophilus NCC 1988	S. thermophilus NCC 1326	S. thermophilus NCC 2019	S. thermophilus NCC 2059	L. fermentum NCC 660	L. rhamnosus NCC 2891	L. rhamnosus NCC 4007	Lactococcus lactic NCC 2180	Lactococcus lactic NCC 2242	L. plantarum NCC 2988
	Butanal, 3-methyl-	C5H10O	5	Aldehyde	1	11	3.1519	648	0	0	0	0	0	0	0	0	0	0	0	0	0	0	0	863020	0	0	0	0	0	0	0	0	0	0	450898	0	0	373762	0	0	0	0	0	0	0	0	0	0	0
	Butanal, 2-methyl-	C5H10O	5	Aldehyde	1	11	3.23167	654	79661.8	79661.8	79661.8	79661.8	79661.8	79661.8	79661.8	79661.8	79661.8	79661.8	79661.8	79661.8	79661.8	79661.8	79661.8	508751	0	0	0	0	0	0	60948	49664.4	0	0	514589	0	0	269198	0	0	0	0	0	0	0	0	0	0	0
	Hexanal	C6H12O	6	Aldehyde	6	0.28	6.08936	799	249131	249131	249131	249131	249131	249131	249131	249131	249131	249131	249131	249131	249131	249131	249131	3.82616e+06	57937.8	152258	160614	136922	90518.4	67976.3	37643.7	154731	83220.4	65001	128386	120329	0	120941	3.51981e+06	1.41011e+06	3.01737e+06	1.19369e+06	541037	256928	21662.7	79810.5	42850.2	477998	194436
	2,4-Heptadienal, (E,E)-	C7H10O	7	Aldehyde	3	8	11.9684	1010	274140	274140	274140	274140	274140	274140	274140	274140	274140	274140	274140	274140	274140	274140	274140	0	0	0	0	0	0	0	0	0	0	0	0	0	0	0	0	61488.3	34101	46942	0	0	0	0	28730	57802.5	45392
	2-Heptenal, (Z)-	C7H12O	7	Aldehyde	6	19.4326	10.4774	957	0	0	0	0	0	0	0	0	0	0	0	0	0	0	0	0	0	0	0	0	0	0	0	0	0	0	0	0	0	0	45539.5	45287.3	59985.9	57013.7	34905.9	0	0	0	42924.5	62168.3	48337
	Heptanal	C7H14O	7	Aldehyde	6	0.18	8.98677	904	0	0	0	0	0	0	0	0	0	0	0	0	0	0	0	114319	0	0	0	0	0	0	0	0	0	0	0	0	0	0	55142.9	45287.3	37576.3	57353.5	18255.5	0	0	0	0	0	0
	Benzaldehyde	C7H6O	7	Aldehyde	1	19.8403	10.5494	959	0	0	0	0	0	0	0	0	0	0	0	0	0	0	0	71201	0	0	0	0	0	0	0	0	0	0	0	0	0	0	77803.4	0	62124.4	74205.8	0	0	53313.7	69583	63626	2475	0
	2-Octenal, (E)-	C8H14O	8	Aldehyde	3	0.529945	13.2624	1058	0	0	0	0	0	0	0	0	0	0	0	0	0	0	0	0	0	0	0	0	0	0	0	0	0	0	0	0	0	0	16994.5	85121	71684.3	29384	0	0	0	0	42742	0	0
	Benzeneacetaldehyde	C8H8O	8	Aldehyde	2	4	12.8784	1043	0	0	0	0	0	0	0	0	0	0	0	0	0	0	0	17137.6	0	0	0	0	0	0	0	0	0	0	0	0	0	12059.5	20926.6	21942.2	31335.3	11603.4	5679.5	13942.5	0	19843	8467.58	16295.4	0
	Benzaldehyde, 4-ethyl-	C9H10O	9	Aldehyde	1	13	15.9704	1161	0	0	0	0	0	0	0	0	0	0	0	0	0	0	0	0	0	0	0	0	0	0	0	0	0	0	0	0	0	0	14883	8080.82	10947.5	13921.4	6142.97	7029	4139.35	2090	5701.18	11932.6	800.5
	2-Nonenal, (E)-	C9H16O	9	Aldehyde	6	0.0158986	15.8757	1158	0	0	0	0	0	0	0	0	0	0	0	0	0	0	0	0	0	0	0	0	0	0	0	0	0	0	0	0	0	0	0	0	0	0	0	0	0	0	0	0	0
	Nonanal	C9H18O	9	Aldehyde	1	0.34	14.4788	1103	0	0	0	0	0	0	0	0	0	0	0	0	0	0	0	42909.3	0	52219.3	16945.2	38787.7	0	0	0	14122	3348	0	0	0	0	0	31272.7	62618.2	125230	42621.4	58084.6	6514	0	0	20781.2	35855.7	4168.87
	2,4-Decadienal	C10H16O	10	Aldehyde	6	0.07	19.6016	1312	0	0	0	0	0	0	0	0	0	0	0	0	0	0	0	0	0	0	0	0	0	0	0	0	0	0	0	0	0	0	3309.11	7403	58021.6	28622.7	768.211	0	0	0	15534.2	23537.4	14354.8
	Decanal	C10H20O	10	Aldehyde	3	0.1	17.0126	1202	0	0	0	0	0	0	0	0	0	0	0	0	0	0	0	0	0	0	0	0	0	0	0	0	0	0	0	0	0	0	9381.23	5489.19	13479	3881.82	184.609	0	6529.82	4272.6	10277.3	13572.1	3797
	[S,S]-2,3-butanediol	C4H10O2	4	Alcohol	3	48.9153	5.65192	780	0	0	0	0	0	0	0	0	0	0	0	0	0	0	0	0	0	0	0	0	0	0	0	0	0	0	0	0	1206618	0	0	0	0	0	0	0	0	0	0	0	0
	2-Buten-1-ol, 3-methyl-	C5H10O	5	Alcohol	1	172.549	5.47683	773	0	0	0	0	0	0	0	0	0	0	0	0	0	0	0	0	0	0	0	0	0	0	0	0	0	78925	0	67233.5	0	0	0	0	0	0	0	0	0	0	0	0	0
	1-Butanol, 3-methyl-	C5H12O	5	Alcohol	1	67.7656	4.56386	733	0	0	0	0	0	0	0	0	0	0	0	0	0	0	0	0	0	0	0	0	0	0	0	0	0	0	0	175509	0	0	0	0	0	0	0	0	0	0	0	0	0
	1-Butanol, 2-methyl-	C5H12O	5	Alcohol	1	67.7656	4.601	734	0	0	0	0	0	0	0	0	0	0	0	0	0	0	0	270439	146758	362488	279232	205120	223914	0	0	0	0	0	311836	0	0	69109.7	0	0	0	0	0	0	0	0	0	0	0
	1-Pentanol	C5H12O	5	Alcohol	1	42.9927	5.30845	765	265619	265619	265619	265619	265619	265619	265619	265619	265619	265619	265619	265619	265619	265619	265619	396428	162790	167424	199569	120339	189757	151037	164926	355029	153085	70663.6	189766	148197	341723	196446	477196	14171.5	158477	229430	118858	48753.5	81904	372371	144815	230355	243746
	1-Hexanol	C6H14O	6	Alcohol	1	6	8.03092	869	0	0	0	0	0	0	0	0	0	0	0	0	0	0	0	727138	1.00135e+06	1.12371e+06	676572	235829	1.09814e+06	364313	2.39557e+06	2.68506e+06	50221.6	1.24768e+06	413070	199842	490032	443217	143260	453890	681297	546080	262867	1.2359e+06	1.1147e+06	946665	976586	356400	1.43069e+06
	2-Heptanol	C7H16O	7	Alcohol	1	41	8.89283	900	0	0	0	0	0	0	0	0	0	0	0	0	0	0	0	0	0	0	0	0	0	0	0	0	0	0	0	0	0	0	0	0	0	0	0	32015.3	0	0	0	0	0
	1-Heptanol	C7H16O	7	Alcohol	6	3	10.8702	970	43621	43621	43621	43621	43621	43621	43621	43621	43621	43621	43621	43621	43621	43621	43621	37004.8	74470	53895.1	77677.6	29975.4	63400	9870.45	69272.4	206066	22431.7	109494	94963.9	46231	112359	14418.3	17261.4	50919.2	50686.9	45154.4	51971.1	107590	49093	35280.7	34842.5	27436.8	78662.5
	Benzyl Alcohol	C7H8O	7	Alcohol	2	10000	12.6059	1033	0	0	0	0	0	0	0	0	0	0	0	0	0	0	0	0	0	0	0	0	0	0	0	0	0	1.08309e+06	0	783500	0	0	0	31725.8	55241.2	39487.1	1839	18088.8	0	0	0	0	12168.5
	3-Hexanol, 2-methyl-	C7H16O	7	Alcohol	9		7.7365	859	0	0	0	0	0	0	0	0	0	0	0	0	0	0	0	0	0	0	0	0	0	0	0	0	0	0	0	0	0	0	0	0	0	0	0	0	0	0	0	0	0
	Phenylethyl Alcohol	C8H10O	8	Alcohol	2	173	14.7112	1112	78498.8	78498.8	78498.8	78498.8	78498.8	78498.8	78498.8	78498.8	78498.8	78498.8	78498.8	78498.8	78498.8	78498.8	78498.8	0	0	0	0	0	0	0	0	0	0	0	0	46489	0	0	0	0	0	0	0	0	0	0	0	0	0
	1-Octen-3-ol	C8H16O	8	Alcohol	7	0.521636	11.1234	979	0	0	0	0	0	0	0	0	0	0	0	0	0	0	0	45555.2	32291.3	4594.5	10304.7	13799.5	0	23214.9	13422.7	133329	25818.2	43282	31715.5	28860.3	48475.1	9876.09	39399.6	52402.2	135461	86571.4	123278	10830	36521.9	46320	68635.1	88486.7	59404.4
	2-Octen-1-ol, (Z)-	C8H16O	8	Alcohol	2	40	13.5256	1067	0	0	0	0	0	0	0	0	0	0	0	0	0	0	0	0	0	0	0	0	0	0	0	0	0	0	0	4884	0	0	0	7133.35	17461.2	14528.2	6666.09	10180.3	0	0	0	0	21480.5
	3-Octanol	C8H18O	8	Alcohol	7	27	11.5895	996	1.08741e+06	1.08741e+06	1.08741e+06	1.08741e+06	1.08741e+06	1.08741e+06	1.08741e+06	1.08741e+06	1.08741e+06	1.08741e+06	1.08741e+06	1.08741e+06	1.08741e+06	1.08741e+06	1.08741e+06	0	0	0	0	0	0	0	0	0	0	0	0	0	0	0	0	0	0	0	0	0	0	0	0	0	0
	1-Hexanol, 2-ethyl-	C8H18O	8	Alcohol	1	130	12.475	1028	0	0	0	0	0	0	0	0	0	0	0	0	0	0	0	0	0	0	0	0	0	0	0	0	0	0	0	0	0	0	23750.3	34267.6	51465	18052.2	35962.5	9748.39	0	0	68219.8	31575.8	30538
	1-Octanol	C8H18O	8	Alcohol	3	2.7	13.5961	1070	0	0	0	0	0	0	0	0	0	0	0	0	0	0	0	40012.1	45097	39415	40787.4	54007.5	52582.7	5744.71	34172.8	164770	29009.9	93350.5	19787.7	44960.3	72638.6	9950.49	17229	14486	41501	26739.8	27661.4	55488.7	24887.3	25634.2	29767.6	23797.7	71897.3
	1-Nonanol	C9H20O	9	Alcohol	1	0.9	16.2124	1171	17964	17964	17964	17964	17964	17964	17964	17964	17964	17964	17964	17964	17964	17964	17964	0	0	0	0	0	0	42241.6	8004.5	49611.5	9443.88	0	0	0	0	0	2552.43	0	33103	0	0	0	0	16763.5	20518	21377.5	0
	Eugenol	C10H12O2	10	Alcohol	2	6	20.8292	1368	0	0	0	0	0	0	0	0	0	0	0	0	0	0	0	0	0	0	0	0	0	0	0	0	0	0	0	0	0	0	0	0	0	0	0	0	0	0	0	0	0
	Cherry propanol	C10H14O	10	Alcohol	1		16.5254	1183	0	0	0	0	0	0	0	0	0	0	0	0	0	0	0	11720.3	8739	4880.91	3725.46	44719.7	165.5	18724.6	526	18579	2936.61	0	6467.79	23924	13383	3266.76	0	0	0	0	0	0	0	0	0	0	0
	L-Pinocarveol	C10H16O	10	Alcohol	5		15.3821	1138	0	0	0	0	0	0	0	0	0	0	0	0	0	0	0	40760	26168.4	21646.3	55220.5	17292.4	29859.7	43931.7	17890.1	114010	28443	774334	58281.7	294320	58253.9	42888.7	0	0	0	0	0	0	0	0	0	0	0
	cis-Verbenol	C10H16O	10	Alcohol	5		16.0812	1166	0	0	0	0	0	0	0	0	0	0	0	0	0	0	0	16348	39791.5	21383.9	0	19820.8	26	13331.5	2458	26597.2	7862.84	68198	17121.3	36873.8	18415.7	2639.5	0	0	0	0	0	0	0	0	0	0	0
	(-)-Myrtenol	C10H16O	10	Alcohol	5	7	16.8301	1195	18467.6	18467.6	18467.6	18467.6	18467.6	18467.6	18467.6	18467.6	18467.6	18467.6	18467.6	18467.6	18467.6	18467.6	18467.6	54283.6	62078.2	19099.6	34645.3	15616.6	28238.8	81250.8	29390	148574	73157.8	1.536e+06	60396.5	414602	72566.9	22993.9	0	0	0	0	0	0	0	0	0	0	0
	Myrtenol	C10H16O	10	Alcohol	5	7	17.0215	1203	0	0	0	0	0	0	0	0	0	0	0	0	0	0	0	38475.5	15695.4	17672.3	72510.4	2067.85	7969.06	77202.5	4462.5	16220	1288.61	73830.3	24006.5	19499.2	0	16227	0	0	0	0	0	0	0	0	0	0	0
	Linalool	C10H18O	10	Alcohol	2	4	14.4192	1100	0	0	0	0	0	0	0	0	0	0	0	0	0	0	0	0	0	0	0	0	0	0	0	0	0	0	0	0	0	0	0	0	0	0	0	0	0	0	0	0	0
	Terpinen-4-ol	C10H18O	10	Alcohol	5	150.306	16.3488	1176	16094.2	16094.2	16094.2	16094.2	16094.2	16094.2	16094.2	16094.2	16094.2	16094.2	16094.2	16094.2	16094.2	16094.2	16094.2	6841.74	47661.3	38258.6	28305.5	22284.7	0	0	4061	6397.53	1785.22	36211	21769.4	2421.8	9487.73	8391.94	0	0	0	0	0	0	0	0	0	0	0
	3-Ethyl-4-nonanol	C11H24O	11	Alcohol	9		14.2358	1094	53960.7	53960.7	53960.7	53960.7	53960.7	53960.7	53960.7	53960.7	53960.7	53960.7	53960.7	53960.7	53960.7	53960.7	53960.7	0	0	0	0	0	0	0	0	35237.5	65509.6	0	0	54679	0	0	0	15253.5	81376.8	8522.3	9081.5	0	0	0	89072.7	110871	22870.4
	Methyl vinyl ketone	C4H6O	4	Ketone	8		4.5875	733.618	0	0	0	0	0	0	0	0	0	0	0	0	0	0	0	0	0	0	0	0	0	0	0	0	0	0	0	0	0	0	0	0	0	0	0	0	0	0	0	0	0
	2,3-Butanedione	C4H6O2	4	Ketone	3	0.3	2.42765	439.68	191694	191694	191694	191694	191694	191694	191694	191694	191694	191694	191694	191694	191694	191694	191694	0	0	0	0	0	0	0	0	0	0	396112	0	407582	0	0	0	320862	956051	252700	0	0	0	0	0	0	0
	2-Butanone, 3-hydroxy-	C4H8O2	4	Ketone	3	1.6	3.9583	706.094	0	0	0	0	0	0	0	0	0	0	0	0	0	0	0	0	475508	241225	813354	313983	0	0	0	0	0	130598	0	202521	4.84281e+06	0	0	0	0	0	0	0	0	0	0	0	0
	Propanoic acid, ethenyl ester	C5H8O2	5	Ketone	3	11.5837	3.742	693.956	0	0	0	0	0	0	0	0	0	0	0	0	0	0	0	0	0	0	0	0	0	0	0	0	0	0	0	0	0	0	0	215897	58951.5	0	0	0	0	0	0	0	0
	2-Hexanone	C6H12O	6	Ketone	1	24	6.10312	799.918	0	0	0	0	0	0	0	0	0	0	0	0	0	0	0	0	109030	0	0	0	0	0	0	0	0	0	0	0	0	0	0	0	0	0	0	0	0	0	0	0	0
	2,3-Heptanedione	C7H12O2	7	Ketone	3		7.1025	835.959	0	0	0	0	0	0	0	0	0	0	0	0	0	0	0	0	0	0	0	0	0	0	0	0	0	0	0	0	0	0	0	0	0	0	0	0	0	0	0	0	0
	3,6-Heptanedione	C7H12O2	7	Ketone	3		13.394	1062.42	0	0	0	0	0	0	0	0	0	0	0	0	0	0	0	0	0	0	0	0	0	0	0	0	0	0	0	0	0	0	0	0	0	0	0	0	0	0	0	0	0
	2-Heptanone	C7H14O	7	Ketone	1	0.759284	8.62527	890.853	0	0	0	0	0	0	0	0	0	0	0	0	0	0	0	209395	68574.7	33041.4	37329.9	94958.2	0	40747.6	64727.9	170394	54461.8	64354	2957.54	23729.9	12587.6	78816.3	88003.9	171504	96190.8	155239	223118	0	203602	148723	114625	140460	35438
	1-Propanone, 1-(2-furanyl)-	C7H8O2	7	Ketone	1		12.5394	1030.78	0	0	0	0	0	0	0	0	0	0	0	0	0	0	0	0	0	0	0	0	0	0	0	0	0	0	56331.5	0	0	0	86581.5	0	10816.5	12727.5	0	0	37157	41697.5	17127.6	754.5	0
	3,5-Octadien-2-one, (E,E)-	C8H12O	8	Ketone	1	5.08645	14.18	1091.52	0	0	0	0	0	0	0	0	0	0	0	0	0	0	0	0	0	0	0	0	0	0	0	0	0	0	0	0	0	0	19411.4	17999	31409.5	17295.8	27347.1	16327.5	14278	2212.5	25922.2	37451.5	37630.2
	5-Hepten-2-one, 6-methyl-	C8H14O	8	Ketone	1	1	11.3435	987.117	0	0	0	0	0	0	0	0	0	0	0	0	0	0	0	0	0	0	0	0	0	0	0	0	0	0	0	0	0	0	0	0	0	0	0	0	0	0	0	0	0
	3-Hepten-2-one, 5-methyl-	C8H14O	8	Ketone	9		12.7546	1038.75	0	0	0	0	0	0	0	0	0	0	0	0	0	0	0	0	0	0	0	0	0	0	0	0	0	0	0	0	0	0	6801.42	27180.1	18320.5	18598.4	16493.2	9737.68	521.69	18865	27990.4	16558.5	13481.5
	3-Octanone	C8H16O	8	Ketone	7	21	11.3396	986.976	219944	219944	219944	219944	219944	219944	219944	219944	219944	219944	219944	219944	219944	219944	219944	0	0	0	0	0	0	0	0	0	0	0	0	0	0	0	0	0	0	0	0	0	0	0	0	0	0
	Isoacetovanillone	C9H10O3	9	Ketone	9		15.8788	1157.69	26022.7	26022.7	26022.7	26022.7	26022.7	26022.7	26022.7	26022.7	26022.7	26022.7	26022.7	26022.7	26022.7	26022.7	26022.7	0	0	0	0	0	0	0	0	0	0	0	0	0	0	0	25154.6	21237.3	51483.3	9302.37	11812.6	9282.36	17584.6	17870.8	6020.5	55374.2	3498
	2-Nonanone	C9H18O	9	Ketone	1	5	14.168	1091.08	0	0	0	0	0	0	0	0	0	0	0	0	0	0	0	6864	28945.5	25323.6	22807.7	29274.7	0	0	3688.5	47405.5	0	76149.6	12237.1	0	0	4330	0	0	0	0	0	0	0	0	0	0	0
	5,6-Dehydrocamphor	C10H14O	10	Ketone	9		14.2725	1094.95	7249	7249	7249	7249	7249	7249	7249	7249	7249	7249	7249	7249	7249	7249	7249	41189.5	19581.2	10859.8	10415.6	10908.7	6985.5	25130.4	24570.5	0	0	15061.3	20669.3	10765.5	10765.5	12719.8	0	0	0	0	0	0	0	0	0	0	0
	Pinocarvone	C10H14O	10	Ketone	5		15.9957	1162.27	42839.5	42839.5	42839.5	42839.5	42839.5	42839.5	42839.5	42839.5	42839.5	42839.5	42839.5	42839.5	42839.5	42839.5	42839.5	46864.7	2666	36172.8	22539.5	14555.4	15078.6	19882.8	11236.3	49523	5757.61	53330.2	19804.1	34292.7	39139.8	15751.3	0	0	0	0	0	0	0	0	0	0	0
	D-Verbenone	C10H14O	10	Ketone	5		17.152	1208.2	0	0	0	0	0	0	0	0	0	0	0	0	0	0	0	31006.8	17767	30043.6	18765.8	21760	18839.5	55590.1	40859	40266.2	7970.28	62091.1	36715.3	18488.6	17672.3	5793.06	0	0	0	0	0	0	0	0	0	0	0
	Acetic acid	C2H4O2	2	Acid	4	6	2.39913	400.722	0	0	0	0	0	0	0	0	0	0	0	0	0	0	0	0	2.83132e+06	734793	840385	1.65744e+06	0	540898	0	0	0	0	0	0	0	0	0	0	0	0	0	485478	103234	455905	0	0	214069
	Butanoic acid, 3-methyl-	C5H10O2	5	Acid	4	0.078	7.29578	842.926	0	0	0	0	0	0	0	0	0	0	0	0	0	0	0	0	0	0	0	0	0	0	0	0	0	0	0	0	0	0	0	0	162310	224856	220064	199619	0	0	0	0	205675
	Butanoic acid, 2-methyl-	C5H10O2	5	Acid	4	0.037	7.58198	853.244	0	100009	100009	100009	100009	100009	100009	100009	100009	100009	100009	100009	100009	100009	100009	0	0	0	0	0	0	0	0	0	0	94626.5	0	117152	0	0	0	13009	46816.5	86230.3	65086	0	0	0	0	0	373369
	Pentanoic acid	C5H10O2	5	Acid	4	8.9	8.36694	881.541	1.74569e+06	1.74569e+06	1.74569e+06	1.74569e+06	1.74569e+06	1.74569e+06	1.74569e+06	1.74569e+06	1.74569e+06	1.74569e+06	1.74569e+06	1.74569e+06	1.74569e+06	1.74569e+06	1.74569e+06	0	0	0	0	0	0	0	0	0	0	0	0	0	0	0	0	0	0	0	0	0	0	0	0	0	0
	Hexanoic acid	C6H12O2	6	Acid	4	0.6	11.2103	982.408	313800	313800	313800	313800	313800	313800	313800	313800	313800	313800	313800	313800	313800	313800	313800	0	84087.4	128856	150172	12192.1	65032	0	0	0	0	289238	0	168730	82153.7	99180.2	0	1438.74	157330	112974	25140	48247.9	11156.8	0	0	0	240597
	Octanoic Acid	C8H16O2	8	Acid	4	26.6494	16.1085	1166.7	0	0	0	0	0	0	0	0	0	0	0	0	0	0	0	0	6862	0	24459.3	0	0	0	0	0	0	0	0	0	7506.47	0	0	2621.5	19270.8	19483.6	0	3907	0	0	0	0	17100.8
	Nonanoic acid	C9H18O2	9	Acid	3	1.9	18.6083	1269.44	77653.7	77653.7	77653.7	77653.7	77653.7	77653.7	77653.7	77653.7	77653.7	77653.7	77653.7	77653.7	77653.7	77653.7	77653.7	42331.2	276544	167387	147933	49276.3	637653	42171.3	58194.4	0	14930.7	58193.7	17099.4	197097	324558	19610.1	3025.5	31056.5	10362.3	200476	30998.1	50247.5	28174.4	100660	0	81136.8	81841.9
	Ethyl Acetate	C4H8O2	4	Easter	1	870	9.33053	915.961	63544	63544	63544	63544	63544	63544	63544	63544	63544	63544	63544	63544	63544	63544	63544	0	0	0	0	0	0	0	0	0	0	0	0	0	0	0	0	0	0	0	0	0	0	0	0	0	0
	Ethyl lactate	C5H10O3	5	Easter	1	50000	5.9025	791.142	0	0	0	0	0	0	0	0	0	0	0	0	0	0	0	0	0	0	0	0	0	0	0	0	0	0	0	0	0	0	0	0	0	0	0	0	0	0	0	0	0
	Butanoic acid, 2-methyl-, ethyl ester	C7H14O2	7	Easter	1	0.01	7.49658	850.165	100009	100009	100009	100009	100009	100009	100009	100009	100009	100009	100009	100009	100009	100009	100009	0	0	0	0	0	0	0	0	0	0	0	0	0	0	0	0	0	0	0	0	0	0	0	0	0	0
	Acetic acid, hexyl ester	C8H16O2	8	Easter	1	1.8	12.0753	1013.6	0	0	0	0	0	0	0	0	0	0	0	0	0	0	0	0	0	0	0	0	0	0	0	0	0	0	0	0	0	0	0	0	0	0	0	0	0	0	0	0	0
	Verbenyl acetate	C12H18O2	12	Easter	9		15.5281	1143.92	0	0	0	0	0	0	0	0	0	0	0	0	0	0	0	48268.5	58328.4	43581	26553.7	9411.38	9911.33	42453.9	10221.3	6128.32	6383.22	120393	32100.4	32695.6	20516.4	19750	0	0	0	0	0	0	0	0	0	0	0
	Bornyl acetate	C12H20O2	12	Easter	5	75	16.969	1200.5	26823.1	26823.1	26823.1	26823.1	26823.1	26823.1	26823.1	26823.1	26823.1	26823.1	26823.1	26823.1	26823.1	26823.1	26823.1	0	0	0	0	0	0	0	0	0	0	519103	0	193968	0	0	0	0	0	0	0	0	0	0	0	0	0
	Epoxy-.alpha.-terpenyl acetate	C12H20O3	12	Easter	9		15.1784	1130.2	0	0	0	0	0	0	0	0	0	0	0	0	0	0	0	29378.9	38428	31230	58542.1	18685.7	13993.5	13691.2	16818.4	95507.1	2402.68	265127	19720.4	30567.2	43670.5	18076.2	0	0	0	0	0	0	0	0	0	0	0
	Furan, 2-ethyl-	C6H8O	6	Furan	8	1.26568e+06	3.807	699.058	0	0	0	0	0	0	0	0	0	0	0	0	0	0	0	0	0	0	0	0	0	0	0	0	0	0	0	0	0	0	0	0	0	0	0	0	0	0	0	0	0
	2-Ethyl-5-methylfuran	C6H6O2	6	Furan	9	10	5.49208	773.188	0	0	0	0	0	0	0	0	0	0	0	0	0	0	0	0	0	18426.5	0	0	0	0	0	0	0	0	0	0	0	0	0	0	0	0	0	0	0	0	0	0	0
	2-Acetyl-5-methylfuran	C7H8O	7	Furan	5		7.64454	855.499	0	0	0	0	0	0	0	0	0	0	0	0	0	0	0	89907.8	29537.5	51237.3	185130	21176.5	13159.9	16977.4	23774.5	9420.59	0	0	59347.8	0	5885.22	28063.9	0	0	0	0	0	0	0	0	0	0	0
	2-n-Butyl furan	C8H12O	8	Furan	8	103724	8.64333	891.504	125942	125942	125942	125942	125942	125942	125942	125942	125942	125942	125942	125942	125942	125942	125942	0	0	0	0	0	0	0	0	0	0	0	0	0	0	0	0	0	0	0	0	0	0	0	0	0	0
	Furan, 2-(1-pentenyl)-, (E)-	C9H12O	9	Furan	5		11.728	1000.74	0	0	0	0	0	0	0	0	0	0	0	0	0	0	0	0	0	0	0	0	0	0	0	0	0	0	0	0	0	0	0	0	0	0	0	0	0	0	0	0	0
	Furan, 2-pentyl-	C9H14O	9	Furan	6	3.40518	11.4613	991.281	0	0	0	0	0	0	0	0	0	0	0	0	0	0	0	700503	219659	961294	608910	650336	1.0244e+06	338439	509756	419370	422837	417161	335126	721706	208536	675583	1.11759e+06	333317	542271	529325	241607	906051	267321	439433	538388	715547	740790
	2-n-Heptylfuran	C11H18O	11	Furan	6		16.7059	1190.14	0	0	0	0	0	0	0	0	0	0	0	0	0	0	0	0	0	0	0	0	0	0	0	0	0	0	0	0	0	0	0	0	0	0	0	0	0	0	0	0	0
	Undecane	C11H24	11	Alkane	9	620	14.3589	1098.14	0	0	0	0	0	0	0	0	0	0	0	0	0	0	0	44513.3	31512	72071.8	43403.3	21632.4	62980	18102.7	35510	64306.2	30689.5	68592	53580.7	70800.4	23580.1	61932.5	0	0	0	0	0	0	0	0	0	0	0
	Dodecane	C12H26	12	Alkane	9	110	16.8617	1196.26	0	0	0	0	0	0	0	0	0	0	0	0	0	0	0	29408.5	35210.7	69303.7	45267.3	11695.1	28430.2	2192.43	18211.6	77763.5	50468.9	32638.6	33259	23520	25421.5	19334.8	0	0	0	0	0	0	0	0	0	0	0
	Tridecane	C13H28	13	Alkane	9		19.2093	1294.71	217205	217205	217205	217205	217205	217205	217205	217205	217205	217205	217205	217205	217205	217205	217205	23059	655	2668.05	14724	13226.4	747.5	6899.18	1215.5	13564.2	12204.7	70848.2	21441.3	15053.7	10097.5	13747.9	0	0	0	0	0	0	0	0	0	0	0
	a-Pinene	C10H16	10	Alkene	5	18	9.80064	932.578	0	0	0	0	0	0	0	0	0	0	0	0	0	0	0	5.50628e+06	1.0174e+06	2.96272e+06	2.25378e+06	3.05558e+06	3.54295e+06	2.30276e+06	2.22484e+06	1.22641e+06	1.62484e+06	873333	1.82322e+06	1.52131e+06	890712	1.52106e+06	0	0	0	0	0	0	0	0	0	0	0
	Camphene	C10H16	10	Alkene	5	130	10.299	950.193	352081	352081	352081	352081	352081	352081	352081	352081	352081	352081	352081	352081	352081	352081	352081	301094	39015.2	116042	105417	132246	148209	80994.2	113835	42911.1	59857.4	47811.2	61031.8	79322	11800.7	115427	0	0	0	0	0	0	0	0	0	0	0
	β-Terpinene	C10H16	10	Alkene	5	130	11.0122	975.404	197614	197614	197614	197614	197614	197614	197614	197614	197614	197614	197614	197614	197614	197614	197614	1.499e+06	257556	973193	413999	951893	847972	516655	593195	212708	397098	299344	720933	463944	227489	483676	0	0	0	0	0	0	0	0	0	0	0
	3-Carene	C10H16	10	Alkene	1	140	11.9553	1009.16	0	0	0	0	0	0	0	0	0	0	0	0	0	0	0	263619	63752.7	159698	124944	86948.5	232121	124212	113090	35543.2	92205	91928.1	93798.7	99748.5	97908.7	103408	0	0	0	0	0	0	0	0	0	0	0
	p-Cymene	C10H12	10	Alkene	1	57	12.3485	1023.71	102697	102697	102697	102697	102697	102697	102697	102697	102697	102697	102697	102697	102697	102697	102697	97188.4	30510.8	100110	66325.8	49657	57611.3	37370.9	26461.6	52791.4	3013.89	47097.5	46657	38021	27424	46191.9	0	0	0	0	0	0	0	0	0	0	0
	D-Limonene	C10H16	10	Alkene	1	38	12.4626	1027.94	41677.2	41677.2	41677.2	41677.2	41677.2	41677.2	41677.2	41677.2	41677.2	41677.2	41677.2	41677.2	41677.2	41677.2	41677.2	148762	18985	7623.29	49981.6	57396.6	21642.7	70323.8	246727	28436.3	14970	13278.2	11246	57493.8	13074.9	36342.1	0	0	0	0	0	0	0	0	0	0	0
	γ-Terpinene	C10H16	10	Alkene	5	50185.2	13.2762	1058.06	67064	67064	67064	67064	67064	67064	67064	67064	67064	67064	67064	67064	67064	67064	67064	38818.7	19383.3	11390.7	17048.5	0	11582.5	4784.14	0	26343.8	18326	39400.8	18594.5	4623.25	0	15041.5	0	0	0	0	0	0	0	0	0	0	0
	α-Thujene	C10H16	10	Alkene	5		14.9357	1120.67	0	0	0	0	0	0	0	0	0	0	0	0	0	0	0	0	0	0	0	0	0	0	0	0	0	7262.36	0	5025.96	0	0	0	0	0	0	0	0	0	0	0	0	0
	Alloocimene	C10H16	10	Alkene	2	17786.7	15.1235	1128.04	0	0	0	0	0	0	0	0	0	0	0	0	0	0	0	0	0	0	0	0	0	0	0	0	0	0	0	0	0	0	0	0	0	0	0	0	0	0	0	0	0
	β-Thujene	C12H18O2	12	Alkene	5		10.3856	953.256	0	0	0	0	0	0	0	0	0	0	0	0	0	0	0	126588	25428.7	63438.7	24063	56073	35229.1	6765.81	30210.6	57095.1	8843.77	57717.8	7437.03	53953.6	35674.4	39544.7	0	0	0	0	0	0	0	0	0	0	0
	1-Decene, 2,4-dimethyl-	C12H24	12	Alkene	9		13.9394	1082.61	0	0	0	0	0	0	0	0	0	0	0	0	0	0	0	0	0	0	0	0	0	0	0	0	0	0	0	0	0	0	0	0	0	0	0	0	0	0	0	0	0
	β-Gurjunene	C15H24	15	Alkene	9		22.2547	1434.31	0	0	0	0	0	0	0	0	0	0	0	0	0	0	0	12344	5300.98	7795.85	11859.5	2440.99	17657.1	6096.96	16190.2	31839.3	3683.47	26265	12658.1	17719.4	16485.2	12527.8	0	0	0	0	0	0	0	0	0	0	0
	Dimethyl ether	C2H6O	2	Other	1	500000	1.87453	478	621596	621596	621596	621596	621596	621596	621596	621596	621596	621596	621596	621596	621596	621596	621596	0	0	0	0	0	3.39343e+06	26312.5	183512	0	24414.5	0	14227	0	1.2765e+06	0	0	0	0	0	0	187852	0	30450	0	0	0
	Benzene, 4-ethenyl-1,2-dimethyl-	C10H12	10	Other	9		14.0959	1088.41	0	0	0	0	0	0	0	0	0	0	0	0	0	0	0	39268.4	28924.4	54445.3	18006.2	36140.6	51665	19251.5	25125.4	58514.9	39926	20611.1	34341.1	44997.3	17212.1	9386.75	0	0	0	0	0	0	0	0	0	0	0
	4-Methyl-2-propylphenol	C10H14O	10	Other	9		19.6552	1314.47	25319.5	25319.5	25319.5	25319.5	25319.5	25319.5	25319.5	25319.5	25319.5	25319.5	25319.5	25319.5	25319.5	25319.5	25319.5	0	0	0	0	0	0	0	0	0	0	0	0	0	0	0	0	0	0	0	0	0	0	0	0	0	0
	α-Limonene diepoxide	C10H16O2	10	Other	1		12.5438	1030.94	43113.1	43113.1	43113.1	43113.1	43113.1	43113.1	43113.1	43113.1	43113.1	43113.1	43113.1	43113.1	43113.1	43113.1	43113.1	56930.8	83890.8	18066.2	28107.2	11582.6	17878	104347	8393.03	29783.8	38593.5	0	32949.2	0	48689.5	32455.8	0	0	0	0	0	0	0	0	0	0	0
	Unknown1								0	0	0	0	0	0	0	0	0	0	0	0	0	0	0	0	0	0	0	0	0	0	0	0	0	0	0	0	0	0	0	0	0	0	0	0	11392.5	35323	0	0	0
	Unknown2								143929	143929	143929	143929	143929	143929	143929	143929	143929	143929	143929	143929	143929	143929	143929	0	0	0	0	0	0	0	0	0	0	0	0	0	0	0	0	0	0	0	0	0	0	0	0	0	0
	Unknown3								0	0	0	0	0	0	0	0	0	0	0	0	0	0	0	24341.4	8329.19	21063.5	14055.9	9849.86	13073.7	17203.3	11530.6	38065.1	2658.5	39710.3	15507.5	20422.9	24999.6	14107.9	0	0	0	0	0	0	0	0	0	0	0
	Unknown4								25344.8	25344.8	25344.8	25344.8	25344.8	25344.8	25344.8	25344.8	25344.8	25344.8	25344.8	25344.8	25344.8	25344.8	25344.8	0	0	0	0	0	0	0	0	0	0	0	0	0	0	0	470.5	0	43736	36903.3	29011.1	6232.25	14270	11258.6	9904.27	9826.5	18108.8
	Unknown5								0	0	0	0	0	0	0	0	0	0	0	0	0	0	0	0	0	6953.93	8549.84	1525.52	0	0	0	0	0	0	3577.63	0	0	0	0	0	0	0	0	0	0	0	0	0	0
	Unknown6								44752	44752	44752	44752	44752	44752	44752	44752	44752	44752	44752	44752	44752	44752	44752	0	0	0	0	0	0	0	0	0	0	0	0	0	0	0	0	0	0	0	0	0	0	0	0	0	0
	Unknown7								87346.5	87346.5	87346.5	87346.5	87346.5	87346.5	87346.5	87346.5	87346.5	87346.5	87346.5	87346.5	87346.5	87346.5	87346.5	79765.3	5331.49	41702.1	27545.8	27197	75965.3	10159.2	52272.5	74643.7	28671.9	0	35270.2	0	46662.4	10357	0	0	0	0	0	0	0	0	0	0	0
	Unknown8								0	0	0	0	0	0	0	0	0	0	0	0	0	0	0	14756.6	24219.8	6809.67	35063.9	24558.8	2296	18918.9	12328.5	47665	8703.37	13651.3	26231.8	12196.5	25513.1	5429.55	0	0	0	0	0	0	0	0	0	0	0
[truncated: 19 more columns]
